# Supplementary material for: The anterior insular cortex unilaterally controls feeding in response to aversive visceral stimuli in mice
Source: Nat Commun. 2020 Jan 31;11:640. doi: 10.1038/s41467-020-14281-5 (PMC6994462; doi:10.1038/s41467-020-14281-5)
Supplement: Supplementary file 4 — Source Data [file 41467_2020_14281_MOESM4_ESM.xlsx]

## Sheet: Figure 1
Fig. 1b
		Left
	Saline	4.83129	11.865	14.4605	10.0173	6.67408	10.0111
	LiCl	21.74	55.56	49.06	39.6	9.98	17.39	39.94	11.75	22.59	19.23	66.26	108.26
	LPS	23.21	39.6	22.75	15.83	11.78	24.529	27.952	18.2855	11.268	20.524
	Cisplatin	22	24.26	88.26	45.529	108.29	71.29	55.269	40.265	49.25	34.59	67.598
	Ghrelin	18.4397	19.8758	19.8582	12.766	21.118	12.0083
	CCK	20.4	6.6	22.04	21.67	35.66	34.43
		Right
	Saline	13.7189	7.05599	14.4605	10.388	8.3426	10.7527
	LiCl	61.14	94.32	116.88	67.89	43.64	69.57	151.76	81.28	60.6	80.236	108.26	101
	LPS	56.56	84.16	55.39	44.51	48.18	104.23	88	89.32	108.66	77
	Cisplatin	128.39	102.36	114.29	104.29	82.6	122.6	51.2	65.6	66.9	40.9	114.29
	Ghrelin	17.0213	16.1491	5.67376	18.5106	7.45342	13.2505
	CCK	18.49	21.04	21.69	26.57	17.68	22.16
Fig. 1d
		Left						Right
	home cage	4.26	2.295	6.265	10.55	7.656	8.598	5.262	6.5265	6.5265	8.568	11.265	5.99
	fasted	5.154	6.589	7.298	8.289	4.596	3.598	6.2559	12.529	14.26	4.565	1.9852	7.285
	re-fed	5.59	4.598	2.595	1.29	7.59	3.598	6.598	8.529	10.5298	3.522	2.26	0.059
Fig. 1f
		Fos+	Fos-			Fos-	Fos+			CamKII	GAD67	Other
	Left	99.512	0.488		Right	55.145	44.855		Fos+	88.271	1.265	10.464
		98.824	1.176			59.257	40.743			84.854	4.134	11.012
		100	0			64.127	35.873			90.774	5.172	4.054
		99.914	0.086			51.257	48.743			71.28	3.897	24.823
		99.841	0.159			68.124	31.876			82.48	5.228	12.292
		99.947	0.053			44.585	55.415			77.85	4.894	17.256

## Sheet: Figure 2
Fig. 2e
	Food intake	eGFP	hChR2	Time Feeding	eGFP	hChR2	Number of approaches	eGFP	hChR2	Latency	eGFP	hChR2
		0.128	0.056		4.19	1.41		50	36		50	36
		0.159	0.11		1.76	0.68		69	45		69	45
		0.19	0.163		3.81	0.91		128	60		128	60
		0.15	0.124		2.96	2.74		69	44		69	44
		0.191	0.157		1.79	1.94		106	58		106	58
		0.23	0.176		3.66	1.04		102	53		102	53
		0.324	0.187		3.18	1.01		130	41		130	41
		0.429	0.054		3.07	1.05		88	22		88	22
		0.253	0.048		1.91	2.08		80	26		80	26
			0.28			0.94			61			61
Fig. 2g						Fig. 2h
	Latency to stop	eGFP	hChR2				Feeding inhibiting stimuli	eGFP	hChR2
		15	5					16	86
		12	4					16	86
		17	4					13	88
		18	6					4	74
		15	2					2	72
		18	4					23	88
		18	4					6	89
		11	5					29	79
		14	3					8	85
			5						92
Fig. 2k
	Time in stimulation side	eGFP	hChR2		Velocity
		45.8	22.1			eGFP							hChR2
		44.9	26.14		Off	2.88	4.12	3.58	5.26	4.14	3.15	2.81	5.16	3.62	4.669	4.21	3.18	3.48	3.92
		55.1	50.13		On	2.89	4.21	3.99	3.589	3.15	4.28	4.77	14.2	11.56	10.52	12.36	11.25	11.05	11.09
		60.33	30.4		Off	3.66	4.336	3.554	4.226	4.15	3.82	3.74	4.26	3.69	5.221	3.118	3.92	4.21	3.75
		41.33	31.45
		45.19	55.13
		49.1	19.41

## Sheet: Figure 3
Fig. 3c
	Food intake	eGFP	eArch3.0	Number of approaches	eGFP	eArch3.0	Time Feeding	eGFP	eArch3.0
		0.066	0.336		22	89		0.008	3.14
		0.026	0.621		10	65		0.05	2.08
		0.025	0.551		8	152		0.12	4.22
		0.052	0.245		16	122		0.51	3.29
		0.152	0.682		8	106		0.91	3.01
		0.115	0.214		35	102		0.18	1.95
		0.099	0.288		38	85		0.57	3.89
Fig. 3e
	Feeding evoking stimuli	eGFP	eArch3.0
		3	97
		4	96
		10	90
		4	96
		0	100
		22	78
		6	82
Fig. 3g
	Time in stimulation side	eGFP	eArch3.0
		26.41	73.59		Velocity	eGFP						eArch3.0
		55	60.56		Off	3.61	5.12	4.32	3.66	5.1	3.33	5.14	3.122	3.89	3.22	3.26	5.31
		45.11	54.89		On	2.56	5.24	3.66	4.65	2.63	3.69	1.11	1.1	2.66	1.66	1.21	0.62
		55	71.89		Off	2.68	5.24	3.61	4.226	4.22	4.92	4.36	3.14	2.25	2.99	3.66	5.12
		45.11	54.89
		60	61.89

## Sheet: Figure 4
Fig. 4c
	Food intake	eGFP	hChR2	Time Feeding	eGFP	hChR2	Number of approaches	eGFP	hChR2
		0.326	0.326		2.14	2.22		67	91
		0.226	0.225		2.09	2.51		34	88
		0.182	0.152		1.95	3.02		59	65
		0.259	0.351		2.51	2.91		88	102
		0.321	0.221		3.01	1.77		91	88
		0.265	0.325		2.01	1.92		97	64
		0.331	0.219		1.92	1.72		72	78
Fig. 4e
	Time in stimulation side	eGFP	hChR2
		51.33	39.99		Velocity	eGFP							hChR2
		52.63	42		Off	3.61	5.12	4.32	3.66	5.22	4.26	5.9	5.14	3.122	3.89	3.22	5.92	5.01	4.02
		60.12	62.3		On	2.56	5.24	3.66	4.65	5.21	4.77	3.77	3.16	2.16	3.88	3.46	5.25	4.73	3.89
		51	64.3		Off	2.68	5.24	3.61	4.226	5.12	3.58	4.22	4.36	3.14	2.25	2.99	5.71	3.92	4.29
		42.61	50.21
		38.33	42.33
		42.39	51.3

## Sheet: Figure 5
Fig. 5c
	Food intake	Time (Min)	mCherry							hM3Dq
		20	0.206	0.309	0.257	0.351	0.363	0.325	0.205	0.142	0.215	0.139	0.239	0.207	0.004	0.084
		40	0.453	0.404	0.512	0.514	0.662	0.576	0.428	0.425	0.479	0.436	0.428	0.422	0.008	0.158
		60	0.843	0.715	1.045	0.885	0.839	0.92	0.689	0.614	0.541	0.559	0.488	0.465	0.475	0.471
	Time Feeding	Time (Min)	mCherry							hM3Dq
		20	3.02	1.91	1.52	1.62	2.08	1.41	1.22	0.71	1.21	1.501	1.32	1.22	0.24	0.49
		40	2.11	2.81	2.61	1.62	1.21	2.11	1.07	1.11	1.09	1.09	1.52	1.05	0.41	0.92
		60	1.62	1.77	1.52	1.62	1.55	1.08	0.92	0.92	0.99	1.17	1.07	1.02	0.67	0.47
Fig. 5d
	Day	mCherry							hM3Dq
	-2	99.4	99.1	99.2	99.6	99.1	99.4	99.6	99.7	99.9	100	100.1	99.6	99.4	99.5
	-1	99.8	99.2	99.3	99.6	99.4	99.9	99.4	100	99.9	99.6	99.4	99.3	99.6	100
	0	100	100	100	100	100	100	100	100	100	100	100	100	100	100
	1	101.6	101.4	101.1	102.3	102.3	101.6	99.6	99.1	94.2	94.2	89.33	96	95.6	94.6
	2	101.6	102.1	102.3	103.6	104.6	105.3	100.6	92.6	86.4	98.2	99.16	92	100	80
	3	103.6	106.2	101.6	99.4	106.1	106.1	103.1	85.3	81.2	89.3	90.4	86	85.6	80.6
	4	104.6	102.6	98.6	98.1	106.7	99.4	106.1	81.2	80.6	81.2	85.1	88	88.65	78.26
	5	106.7	110.6	100	101.2	102	102.2	103.3	77.6	77.2	76.3	65.66	82	84.62	68.25
	6	106.7	112.1	102.6	101.8	104	104.5	104.2	72.1	75.3	74.33	60.6	81.1	80.64	65.66
	7	106.8	100	103.6	106.1	106	105.9	98.6	70.6	71.26	79.33	71.22	76	81.326	70.56
	8	108.9	95.6	104.4	102.6	108	108.1	99	74.66	74.55	84.23	74.2	90.6	84.59	75.11
	9	108.9	96.1	99.6	104.6	110	111.8	102.3	75.69	79.23	88.63	77	91	91.23	80.5
	10	110.2	102.6	120.6	99.4	102.6	106.1	108.5	99.2	81.23	80.3	96	93.6	94.32	82.95
	11	105.3	105.1	105.3	105.5	99.1	99.2	116.6	82.9	82.23	92.33	82	95.6	99.6	91.54
	12	110.6	118.2	99.9	108.4	108.2	108.7	110	93.1	81.33	96.3	99	99.2	104.2	99.54
	13	120.11	96.1	108.1	102.6	120.3	108.4	102.1	96.2	88.23	99.1	94	104.3	109.6	104.59
	14	109.2	110.5	109.9	104.6	122.4	99.9	102.3	97.6	99.14	101.9	102	109.3	117.25	109.24
	15	122	115.8	112	104	108.2	106.5	105.2	111.4	103.6	107.2	105	108.8	119.32	114.29
	16	123.3	124	118.2	111.4	130.8	112.1	110.2	121.2	104.3	108.6	102	111.6	124.25	117.25
	17	128	136.8	130	115	133	113	113.7	134.2	112	114.5	111	116.9	132	124.9
Fig. 5g
		Left-eGFP								Left-hM4Di
	Saline	0.309	0.26	0.261	0.281	0.332	0.192	0.099	0.152	0.314	0.319	0.224	0.293	0.214	0.094	0.043	0.063
	CCK	0.144	0.126	0.083	0.112	0.055	0.123	0.108	0.145	0.21	0.053	0.115	0.055	0.067	0.088	0.114	0.047
	LiCl	0.029	0.152	0.229	0.215	0.116	0.076	0.072	0.118	0.092	0.112	0.215	0.082	0.125	0.136	0.144	0.147
	LPS	0.126	0.116	0.2123	0.221	0.025	0.182	0.193	0.175	0.062	0.1132	0.128	0.142	0.045	0.182	0.082	0.124
		Right-eGFP								Right-hM4Di
	Saline	0.152	0.132	0.291	0.226	0.219	0.248	0.265	0.131	0.212	0.182	0.082	0.123	0.144	0.192
	CCK	0.125	0.156	0.221	0.152	0.116	0.145	0.118	0.099	0.158	0.142	0.125	0.221	0.158	0.147
	LiCl	0.221	0.192	0.058	0.12	0.11	0.093	0.129	0.223	0.263	0.334	0.123	0.269	0.229	0.128
	LPS	0.332	0.215	0.14	0.25	0.119	0.093	0.088	0.221	0.229	0.321	0.221	0.312	0.322	0.383
Fig. 5h
	Day	mCherry								hM4Di
	-2	99	99.4	99.56	99.64	99.45	98.25	99.44	98.6	99.11	99.26	99.48	98.96	98.89	99.55	99.65	99.4
	-1	99.2	99.23	99.56	99.66	99.49	99.02	99.58	98.62	99.22	99.23	99.49	99.02	99.02	99.58	99.66	99.49
	0	100	100	100	100	100	100	100	100	100	100	100	100	100	100	100	100
	1	100.21	100.26	100.26	100.33	100.89	101.59	100.26	100.99	100.29	100.62	100.26	100.48	100.49	100.59	100.66	100.82
	2	100	102.99	101.99	102.36	101.26	102.3	103.99	102.99	104.22	103.99	104.29	105.96	105.22	104.29	103.66	102.99
	3	103.6	106.2	101.2	103.33	101.55	103.3	103.66	101.2	106.29	106.99	106.99	108.26	107.26	107.66	104.29	105.99
	4	104.66	102.6	103.2	100.52	100.26	102.3	104.6	104.26	108.21	108.22	108.26	108.99	109.99	108.48	106.22	105.99
	5	106.88	109.3	103.22	102.3	102.3	103.69	103.99	106.22	110.22	112.25	113.26	114.26	114.29	112.93	110.26	108.92
	6	106.91	111.63	104.59	105.62	103.652	103.99	104.22	106.9	111.26	112.29	116.21	114.29	116.23	114.29	112.29	110.92
	7	107.22	112	106.21	104.26	104.66	104.22	104.56	107.22	113.99	114.22	118.92	116.29	118.16	116.9	115.26	113.2
	8	108.99	113.36	107.5	104.29	104.99	104.265	104.7	108.52	114.21	115.26	116.29	115.99	118.26	114.26	115.99	114.96
	9	109.22	114.26	105.23	105.99	106.12	105.99	105.96	109.22	112.26	115.26	114.26	115.99	117.99	114.66	115.29	112.26
	10	110.14	114.99	106.26	106.34	106.26	106.11	106.92	110.23	110.26	112.26	115.51	114.22	117.26	114.29	113.29	111.33
	11	111.651	115.26	108.65	106.59	106.55	106.23	106.99	112.36	114.26	112.26	115.26	117.26	118.29	115.29	114.29	112.9
	12	112.62	117.26	110.29	107.99	107.96	107.99	107.99	114.25	116.26	114.29	115.22	118.11	116.29	115.99	115.22	113.22
	13	114.95	118.65	112.95	109.6	109.65	109.52	109.21	116.25	117.22	116.21	115.2	117.99	117.26	116.22	118.221	114.263
	14	115.21	119.56	114.21	110.26	110.69	111.29	107.26	117.26	118.22	120.12	118.26	114.29	118.21	118.22	116.39	115.3
	15	120.26	122.23	116.9	115.21	115.26	116.32	118.21	118.22	120.22	121.22	121.29	119.26	119.26	120.29	121.22	118.22
	16	123.65	123.66	128.96	117.25	117.26	118.26	119.32	119.21	130.29	130.21	120.29	125.23	120.66	130.26	129.56	126.2
Fig. 5i
	Day	mCherry								hM4Di
	-2	0	0	0	0	0	0	0	0	0	0	0	0	0	0	0	0
	-1	1.05	1.05	1.04	1.02	1.03	1.01	1.01	1.04	1.03	1.04	1.05	1.01	1.02	1.4	0.8	0.7
	0	2.1	1.8	1.6	1.9	2	2.11	2.2	2.4	1.4	1.9	1.2	2	1.4	1.5	1.8	1.6
	1	1.05	1.2	1	0.9	0.8	0.99	0.92	1.05	0.8	0.7	0.9	1.5	1	1.6	1.8	1.4
	2	-1.2	-1.3	-1.5	-1.5	-1.8	-1.3	-1.4	-1.3	0.2	-2	-1.6	-1.8	-1.9	0.4	1	0.8
	3	-2.4	-2.6	-2.2	-3	-3.4	-2.4	-2.4	-2.9	-2	-4.2	-3.2	-3	-3.2	-2.1	-3.6	-3.1
	4	-5.1	-5.2	-4.2	-3.5	-3.3	-4.2	-4.2	-4.9	-3.2	-4.9	-4.2	-4.5	-4	-4.2	-4.55	-4.9
	5	-7.4	-8.7	-5.9	-6	-6.9	-7.4	-7.9	-6.2	-6.6	-5.8	-5.2	-5.9	-5	-6.1	-6.5	-5.8
	6	-6	-8.9	-7.9	-8.9	-8.6	-6.1	-7.9	-7	-8.9	-7	-7.2	-8.2	-6.9	-8.9	-8.4	-7.2
	7	-9.6	-10.2	-11.6	-10.9	-9	-9.5	-9.9	-10.2	-9.9	-10.2	-10.6	-10.33	-8.9	-9.4	-9.9	-7.4
	8	-11.4	-12.4	-10.6	-10.9	-10.2	-9.9	-11.2	-11.6	-9.4	-12	-11	-8.7	-7	-9.5	-9.6	-7.8
	9	-12.6	-13.9	-13.5	-11	-12	-12.4	-12.4	-12.9	-8.4	-9	-10	-7.9	-6.5	-8.4	-8.8	-7.1
	10	-13.4	-14.5	-17.2	-16.2	-16.3	-16.4	-16.8	-14.5	-7.8	-8.2	-8.4	-6	-6.5	-7.4	-7.9	-6.5
	11	-14.2	-15.9	-18.6	-19	-15.2	-18.2	-18.4	-17.2	-9	-5.4	-7.2	-5.7	-5.9	-6.4	-6.9	-6.1
	12	-15.9	-17	-20	-20	-17.6	-15.4	-15.9	-14.9	-6.5	-8.3	-7	-5.5	-4.9	-6.4	-6.4	-5.9
	13	-17.2	-18	-21.5	-22.4	-19	-17.6	-18.6	-19.2	-6.6	-8	-5.2	-5	-6.2	-6.3	-6.3	-5.5
	14	-19	-20	-24.2	-24.5	-20	-19.4	-18.6	-22.4	-8	-5.8	-5.6	-5.4	-4.9	-6.9	-6.7	-4.8

## Sheet: Figure 6
Fig. 6b
	Fos+ neuron density	Bregma （mm）	eGFP						hChR2
		-0.7	0.807097	0.187097	0.812903	0.832258	1.29032	1.93548	2.74839	6.59355	1.63871	0.812903	2.02581	2.72903
		-1.06	2.03871	2.27677	2.76774	0.832258	2.74839	3.39355	7.09032	5.34839	2.12258	2.76774	10.4903	2.74839
		-1.34	0.810323	1.92903	1.36129	1.81936	0.83871	0.63871	58.8774	57.1355	51.6065	56.9419	50.0387	52.4064
		-1.58	0.806452	2.76774	4.05807	5.30968	1.47742	2.74839	7.92903	7.26452	9.2	7.26452	19.5419	2.7329
		-1.94	1.02581	0.774194	0.187097	2.74839	0.070968	1.28387	3.30323	7.24516	9.2	2.72645	4.27097	6.63871

## Sheet: Figure 7
Fig. 7c
	Food intake	eGFP	hChR2	Number of approaches	eGFP	hChR2	Time feeding	eGFP	hChR2
		0.375	0.291		99	70		2.91	0.91
		0.353	0.24		113	53		3.12	0.99
		0.272	0.234		117	48		3.17	1.01
		0.411	0.254		143	84		3.91	1.51
		0.231	0.217		86	40		1.25	1.18
		0.334	0.167		100	40		2.61	1.82
		0.208	0.088		95	39		1.99	0.59
		0.233	0.232		89	63		2.26	0.94
		0.145	0.115		88	49		1.87	0.58
		0.272	0.12		63	29		2.01	1.28
		0.215	0.238		66	28		3.07	1.07
Fig. 7e
	Latency to stop	eGFP	hChR2				Feeding inhibiting stimuli	eGFP	hChR2
		15	2					10	90
		12	3					20	80
		17	4					11	89
		4	3					4	96
		15	2					22	78
		11	6					8	92
		8	1					16	55
		6	2					6	82
		9	2					19	65
		8	2					19	69
		10	4					22	80
Fig. 7g
	Time in stimulation side	eGFP	hChR2
		45.8	22.1		Velocity	eGFP											hChR2
		44.9	26.14		Off	3.61	5.12	4.32	3.66	1.25	4.56	5.66	2.26	5.1	3.09	4.72	5.14	3.122	3.89	3.22	6.02	1.566	3.59	4.09	2.95	2.09	4.36
		55.1	50.13		On	2.56	5.24	3.66	4.65	6.25	3.25	5.68	3.02	4.29	3.56	4.56	13.25	14.56	8.63	11.65	8.66	8.69	10.6	9.52	6.68	5.69	6.71
		60.33	30.4		Off	2.68	5.24	3.61	4.226	5.06	6.63	3.69	3.99	4.06	3.93	4.28	4.36	3.14	2.25	2.99	5.23	2.36	2.99	3.56	3.26	2.59	3.29
		41.33	31.45
		45.19	55.13
		49.1	19.41
		65.13	20.45
		58.6	33.2
		42.6	38.6
		44.6	50.6
Fig. 7j
	Food intake	eGFP	eArch3.0	Number of approaches	eGFP	eArch3.0	Time Feeding	eGFP	eArch3.0
		0.066	0.336		22	89		0.04	4.71
		0.026	0.621		10	65		0.14	5.05
		0.025	0.551		8	152		0.51	2.07
		0.052	0.245		16	122		0.91	2.05
		0.152	0.682		8	106		1.52	1.9
		0.115	0.214		35	102		0.59	3.07
Fig. 7l
	Feeding evoking stimuli	eGFP	eArch3.0
		1	99
		2	80
		6	89
		3	82
		8	79
		6	72
Fig. 7n
	Time in stimulation side	eGFP	eArch3.0
		46.41	73.59		Velocity	eGFP						eArch3.0
		55	60.56		Off	3.6	4.2	2.6	2.6	5.6	3.6	5.1	3.4	4.2	2.6	1.8	5.1
		45.11	54.89		On	5.3	3.6	4.2	4.2	4.3	3	3.25	3.66	4.3	4.1	3.89	4.01
		56	71.89		Off	3.33	4.23	4.6	4.28	4.67	2.33	3.3	3.67	3.94	3.58	3.66	6.3
		47	59
		60	61.89

## Sheet: Supplementary Fig. 1
Supplementary Fig. 1b
		Left						Right
PBN	Saline	0.112	0.104	0.167	0.125	0.212	0.221	0.222	0.115	0.26	0.114	0.042	0.0245
	LiCl	532	511.23	345.25	411.23	281.23	299.2	542.1	504.22	326.12	212.23	222.55	293.22
	LPS	430.457	555.466	474.257	423.739	410.569	418.201	565.563	537.878	417.574	525.717	513.008	432.12
	Cisplatin	416.85	507.56	318.55	504.23	499.58	501.26	394.56	399.85	459.56	514.22	501.29	428.96
NTS	Saline	0.1	0.12	0.15	0.08	0.11	0.1	0.1	0.11	0.1	0.08	0.04	0.02
	LiCl	341.22	299.3	222.3	271.23	245.23	391.26	401.23	294.23	303.3	264.22	345.23	222.93
	LPS	286.614	194.017	272.993	252.632	201.695	327.119	302.362	211.111	272.993	237.594	133.333	335.593
	Cisplatin	306.91	219.52	265.85	227.89	284.26	197.45	190.55	209.56	194.26	288.61	204.26	179.65
BLA	Saline	0.1	0.12	0.15	0.08	0.11	0.1	0.1	0.11	0.1	0.08	0.04	0.02
	LiCl	45	21	22	44	19	33	35	29	34	39	22	31
	LPS	132.275	148.148	63.4921	49.7382	66.2983	63.5359	74.0741	111.111	79.3651	60.2094	88.3978	52.4862
	Cisplatin	109.56	89.45	71.56	101.23	67.67	55.59	102.56	55.59	84.26	51.59	99.74	90.52
mPFC	Saline	0.1	0.12	0.15	0.08	0.11	0.1	0.1	0.11	0.1	0.08	0.04	0.02
	LiCl	189	188	146	159	201	149	180.26	160.99	180.263	151.26	188.5	177.526
	LPS	114.043	173.294	193.22	157.143	161.776	161.793	108.085	181.719	203.107	163.265	165.637	168.755
	Cisplatin	108.96	171.26	151.55	128.92	91.86	108.99	99.08	59.69	119.52	108.25	111.85	171.54
LH	Saline	4	6.26	2.296	0.08	0.11	0.1	5.29	6.26	3.29	0.08	0.04	0.02
	LiCl	150.26	160.26	111.29	150.296	99.29	96.26	160.26	170.29	100.59	142.29	98.29	88.26
	LPS	180.29	180.299	150.29	66.299	70.59	99.26	150.29	200.29	180.299	70.29	80.59	111.123
	Cisplatin	107.25	106.85	171.22	81.25	55.95	59.96	95.25	99.05	107.25	141.25	81.55	109.52
VPMpc	Saline	0	0.25	0.11	1	1.22	1.32	1.26	2.33	0.12	0.22	1.65	0.55
	LiCl	90.25	88.15	102.29	161.26	44.26	49.36	80.29	77.29	89.64	142.26	33.95	50.29
	LPS	40.26	99.263	33.69	40.29	60.29	101.29	50.52	80.99	50.29	22.69	55.29	85.29
	Cisplatin	42.59	55.9	107.25	59.96	64.56	107.55	41.55	108.65	71.26	24.55	41.25	47.56
CeA	Saline	1.23	0.17	1.41	0.75	1.26	1.42	0.29	2.92	3.1	1.55	1.09	1.07
	LiCl	519.55	419.85	675.99	671.54	579.59	495.56	517.25	671.56	331.59	671.59	507.23	591.2
	LPS	104.59	142.67	106.95	177.56	87.56	105.9	104.59	111.59	181.26	108.59	171.23	159.56
	Cisplatin	41.25	44.25	29.64	88.59	37.21	19.99	27.56	39.51	28.41	22.41	20.59	47.25

## Sheet: Supplementary Fig. 2
Supplementary Fig. 2b
	Bregma （mm）	Left						Right
Saline	2.46 - 2.02	3.217	3.18471	6.36943	6.36943	10.5673	5.09554	5.31568	5.73248	12.7388	2.54777	11.6796	6.36943
	1.98 - 1.74	4.225	4.1285	5.85412	3.2654	4.2658	2.2596	6.2265	7.2658	7.52652	2.2654	5.2256	4.23241
	1.70 - 1.30	2.265	3.265	4.265	4.255	4.26356	5.266	1.265	4.6568	3.6594	4.262	1.265	7.6265
	1.26 - 1.06	4.6265	4.6526	7.965	8.2645	1.2635	1.265	1.885	1.4185	4.257	6.654	1.7546	2.9635
	1.02 - 0.58	2.991	1.9815	1.654	4.525	4.245	1.8574	4.265	2.29689	1.652	4.955	3.765	2.9811
	0.54 - 0.34	1.11874	3.459	3.485	3.882	2.415	1.987	1.5125	1.529	5.29	3.995	3.985	3.14
	0.30 - 0.16	1.29	2.55	5.263	2.65	2.99	2.71	1.529	2.95	5.55	4.25	3.48	3.44
	0.12 - -0.02	2.98	3.44	2.41	1.95	7.52	1.55	1.52	5.23	4.21	2.99	3.67	1.41
	-0.06 - -0.46	14.2658	4.2635	4.2658	3.2595	7.265	2.52985	7.295	5.6596	4.5262	8.5626	4.569	7.5595
	-0.58 - -1.06	12.74	8.1	11.86	3.81	3.25	7.47	6.37	3.33	17.1	7.66	4.01	4.58
Supplementary Fig. 2c
	Bregma （mm）	Left						Right
LiCl	2.46 - 2.02	2.568	4.526	11.26	4.52968	8.25	4.298	5.265	8.522	8.2885	4.268	6.552	5.598
	1.98 - 1.74	4.13	3.265	4.95	8.65	6.256	4.26	4.28	4.26	9.35	4.26	4.5	5.29
	1.70 - 1.30	5.17	4.18	4.77	6.25	2.97	2.54	1.25	7.24	4.44	1.85	8.56	6.18
	1.26 - 1.06	11.25	21.25	16.25	17.25	41.25	11.24	24.99	29.74	29.14	39.85	31.25	66.58
	1.02 - 0.58	24.58	22.54	31.28	29.85	37.48	40.21	80.25	74.25	77.96	101.54	64.21	66.21
	0.54 - 0.34	19.48	31.22	28.52	26.44	29.54	10.85	104.52	121.86	140.21	81.56	88.24	109.63
	0.30 - 0.16	4.59	11.54	14.21	8.41	9.66	4.19	140.57	181.11	192.41	124.24	161.11	188.41
	0.12 - -0.02	11.41	8.59	22.47	18.65	9.74	14.85	80.41	71.24	60.85	66.95	104.21	50.14
	-0.06 - -0.46	24.22	11.456	31.25	18.44	9.11	51.22	52.99	24.25	71.23	34.29	18.99	32.88
	-0.58 - -1.06	22.594	24.598	35.565	35.58	41.26	14.5298	31.265	22.59	17.29	44.25	44.265	22.29
Supplementary Fig. 2d
	Bregma （mm）	Left						Right
LPS	2.46 - 2.02	9.93	4.64	5.66	5.21	5	1.56	10.75	6.5	8.08	1.02	5.02	3.21
	1.98 - 1.74	15.452	4.5265	8.65	6.65	4.264	4.529	6.265	4.5298	13.51	6.58	8.265	5.256
	1.70 - 1.30	4.356	7.296	4.25	7.21	4.22	1.67	4.58	5.99	4.26	7.65	11.12	4.263
	1.26 - 1.06	22.24	24.26	17.28	6.26	14.25	33.14	80.14	111.14	145.49	60.58	88.87	66.14
	1.02 - 0.58	41.26	29.41	11.25	37.97	30.58	18.26	81.26	97.58	104.529	140.58	114.65	160.4
	0.54 - 0.34	33.21	31.25	14.26	11.58	16.95	22.96	94.25	71.25	141.25	117.85	82.26	126.59
	0.30 - 0.16	12.63	16.95	22.24	24.29	28.25	26.88	180.56	184.65	128.56	164.25	121.11	91.25
	0.12 - -0.02	14.18	17.56	15.73	12.93	27.56	28.83	34.24	44.26	45.96	80.25	50.58	51.25
	-0.06 - -0.46	25.03	7.25	27.85	18.36	11.42	10.25	25.03	11.15	17.93	11.83	10.9489	20.14
	-0.58 - -1.06	3.058	10.26	11.04	5.126	4.299	0.28	4.25	22.21	18.26	6.28	8.28	1.22
Supplementary Fig. 2e
	Bregma （mm）	Left						Right
Ghrelin	2.46 - 2.02	2.7027	3.52113	5.86855	5.86855	2.34742	3.52113	3.6036	3.52113	4.69484	4.69484	2.34742	4.69484
	1.98 - 1.74	45.14	46.85	51.54	60.54	22.14	17.6619	12.65	14.29	50.26	60.99	27.54	57.55
	1.70 - 1.30	41.24	27.45	26.26	28.41	31.24	17.28	29.65	41.25	44.12	24.25	29.24	29.14
	1.26 - 1.06	14.26	18.95	14.56	48.56	22.94	41.25	46.58	45.54	44.25	34.28	28.52	47.25
	1.02 - 0.58	24.56	22.85	19.56	34.88	27.96	29.25	24.97	17.69	24.29	22.18	18.66	39.22
	0.54 - 0.34	18.77	15.29	28.24	26.99	24.78	17.95	17.2	14.65	23.69	23.97	43.12	25.51
	0.30 - 0.16	24.25	26.21	11.85	29.14	24.529	24.96	27.45	27.96	17.22	16.29	18.25	12.52
	0.12 - -0.02	11.48	20.13	16.21	10.15	9.63	18.66	18.1	18.65	10.25	14.29	10.28	16.21
	-0.06 - -0.46	11.12	9.65	10.25	4.526	12.67	14.25	8.15	6.98	4.59	12.66	18.21	11.12
	-0.58 - -1.06	2.54	4.26	10.26	10.23	5.03	6.29	2.266	11.26	10.23	10.23	4.236	8.62
Supplementary Fig. 2f
	Bregma （mm）	Left						Right
CCK	2.46 - 2.02	1.29	2.58	9.04	1.29	2.58	1.61	6.46	5.17	2.58	3.88	5.17	3.68
	1.98 - 1.74	21.54	15.26	14.26	11.55	16.52	9.56	18.24	11.96	19.52	17.88	8.95	9.62
	1.70 - 1.30	23.56	55.25	31.25	61.24	22.21	42.52	41.002	34.21	26.52	29.52	33.4	41.25
	1.26 - 1.06	42.25	19.52	25.96	26.85	33.21	30.59	34.5	29.54	19.58	48.25	40.56	32.95
	1.02 - 0.58	24.25	29.56	21.45	37.56	39.2	29.85	22.65	39.25	27.25	36.21	34.25	30.25
	0.54 - 0.34	33.25	31.25	19.25	41.25	19.45	28.259	29.85	17.25	41.25	12.36	28.65	19.21
	0.30 - 0.16	22.14	19.58	41.25	25.6	29.14	16.9	14.85	24.65	22.17	18.26	19.36	28.95
	0.12 - -0.02	14.11	10.25	9.64	8.58	7.41	19.2	16.25	14.21	11.25	17.25	6.25	9.74
	-0.06 - -0.46	17.2	10.8	10.88	16.78	21.34	29.61	6.9	16.1	11.7	18.04	25.39	25.77
	-0.58 - -1.06	2.1556	1.26	10.26	3.26	6.29	5.041	5.269	11.26	4.26	3.28	6.29	4.2
Supplementary Fig. 2h
		GI						DI						AID						AIV
	Saline	1.99	2.01	1.78	0.59	0	3.01	4.21	1.28	1.09	2.54	4.25	1.95	0.28	0	4.32	4.21	4.08	3.24	0.25	0	0	4.52	4.95	1.2
	LiCl	0	0	0	4.25	4.98	19.41	30.85	14.25	30.25	16.58	50.25	65.23	304.25	187.95	278.99	256.36	241.26	199.47	335.82	297.72	299.85	361.58	312.85	291.55
	LPS	19.63	0	0	19.44	0	11.88	25.77	0	0	19.88	41.02	16.88	142.58	109.55	88.74	108.99	174.96	77.41	295.2	201.55	144.89	149.85	187.69	133.84
	Ghrelin	60.58	61.23	80.25	44.26	50.41	55.21	60.85	62.21	0	40.25	31.25	33.94	50.85	61.25	41.26	44.26	14.59	67.85	71.25	105.96	71.25	10.26	45.56	66.88
	CCK	102.5	84.56	91.21	105.9	71.25	77.56	88.57	67.52	34.56	41.25	39.55	34.25	51.45	55.23	19.24	14.22	16.41	28.96	31.25	33.54	20.85	17.45	14.55	9.54

## Sheet: Supplementary Fig. 3
Supplementary Fig. 3b		Left						Right
Context	aIC	11.03	4.214	3.214	8.221	4.264	9.841	6.445	4.75	8.24	4.29	4.92	3.82
	BLA	11.08	6.75	8.12	8.87	4.21	4.92	5.25	4.29	2.92	1.89	12.48	7.17
EFS	aIC	10.41	12.14	4.15	6.98	9.14	4.77	6.96	6.14	5.59	9.41	11.28	12.93
	BLA	84.25	88.93	42.56	81.25	104.25	75.25	74.58	79.58	50.95	67.85	89.54	94.58
Supplementary Fig. 3c		Left						Right
Left side (i.p.)	Saline	5.29	7.18	4.29	9.82	8.11	5.265	3.16	4.265	8.26	6.26	4.29	10.295
	LiCl	16.29	21.24	27.61	47.29	64.26	16.26	33.91	60.48	68.94	59.87	106.74	117.68
Reft side (i.p.)	Saline	4.83	11.87	14.46	10.02	6.67	10.01	13.72	7.06	14.46	10.39	8.34	10.75
	LiCl	21.74	55.56	49.06	39.6	9.98	17.39	61.14	94.32	116.88	67.89	43.64	69.57
Supplementary Fig. 3d
			CamKII	Other
		Fos+	89.651	10.349
			88.476	11.524
			82.263	17.737
			90.754	9.246

[truncated: 11 more sheets: Supplementary Fig. 4, Supplementary Fig. 5, Supplementary Fig. 6, Supplementary Fig. 7, Supplementary Fig. 8, Supplementary Fig. 9, Supplementary Fig. 10, Supplementary Fig. 11, Supplementary Fig. 12, Supplementary Fig. 13, Sheet14]
